# Supplementary material for: Evolution of duplicated IgH loci in Atlantic salmon, Salmo salar
Source: BMC Genomics. 2010 Sep 2;11:486. doi: 10.1186/1471-2164-11-486 (PMC2996982; doi:10.1186/1471-2164-11-486)
Supplement: Additional file 1 — Features of the IGH-A. Table listing genes and pseudogenes identified in the IGH-A. [file 1471-2164-11-486-S1.XLS]

## Sheet: Sheet1
Features of the IGH-A
Location		Description	Name	Coding sequence
start	end			start	end
158352	158983	gene	Variable segment IGHAV15-01	158641	158944	exon 2
160163	160843	pseudo gene	Variable segment IGHAV11-01
168620	169203	pseudo gene	Variable segment IGHAV1-09
173681	174294	pseudo gene	Variable segment IGHAV16-06
174564	175198	pseudo gene	Variable segment IGHAV15-04
179458	180134	gene	Variable segment IGHAV6-10	179797	180088	exon 2
183458	184359	pseudo gene	Variable segment IGHAV14-01
191055	191642	gene	Variable segment IGHAV1-07	191304	191595	exon 2
191963	192522	pseudo gene	Variable segment IGHAV10-11
192527	195032	pseudo gene	Variable fragment
195220	195870	pseudo gene	Variable segment IGHAV6-07
196393	197146	pseudo gene	Variable fragment
197580	198168	pseudo gene	Variable segment IGHAV12-01
198470	199122	gene	Variable segment IGHAV3-01	198772	199075	exon 2
208529	209139	gene	Variable segment IGHAV8-11	208798	209092	exon 2
213625	214203	pseudo gene	Variable segment IGHAV10-04
220117	220343	pseudo gene	Variable fragment
222810	223281	pseudo gene	Variable segment IGHAV10-10
223807	224361	pseudo gene	Variable segment IGHAV8-10
236110	236806	pseudo gene	Tau-1 segment, exon 4 only	236126	236806	exon 4
241924	242556	gene	Variable segment IGHAV8-07	242215	242509	exon 2
248135	247788	pseudo gene	Variable fragment	256391	256096	exon 2
256681	256049	gene	Variable segment IGHAV8-01
258003	257267	pseudo gene	Variable segment IGHAV10-01
261065	261632	pseudo gene	Variable segment IGHAV6-03
263594	264223	gene	Variable segment IGHAV1-08	263879	264176	exon 2
264490	265108	pseudo gene	Variable segment IGHAV6-12
266167	266430	pseudo gene	Variable fragment
267002	267635	gene	Variable segment IGHAV4-08	267285	267588	exon 2
267911	268250	pseudo gene	Variable segment IGHAV1-15
273426	274088	gene	Variable segment IGHAV7-02	273750	274039	exon 2
274460	275070	pseudo gene	Variable segment IGHAV4-06
276978	277349	pseudo gene	Variable segment IGHAV3-02
291249	291890	pseudo gene	Variable segment IGHAV2-01
294929	293818	pseudo gene	Variable fragment
296787	295439	pseudo gene	Variable segment IGHAV8-14
297830	297322	pseudo gene	Variable segment IGHAV10-06
305817	306436	pseudo gene	Variable segment IGHAV4-01
306448	306965	pseudo gene	Variable segment IGHAV1-12
315760	316089	pseudo gene	Variable fragment
316671	317614	pseudo gene	Variable segment IGHAV4-10
321948	322554	pseudo gene	Variable segment IGHAV17-03
329498	330057	pseudo gene	Variable segment IGHAV16-02
331255	331851	gene	Variable segment IGHAV17-01	331515	331812	exon 2
333100	333187	gene	D-TA2-1 diversity sequence
333563	333633	gene	D-TA2-2 diversity sequence
333942	334031	gene	J-TA2-1 joining sequence
334421	334513	gene	J-TA2-2 joining sequence
335317	336260	pseudo gene	Tau-2 constant fragment	335317	335616	exon 1	335803	336091	exon 2	336220	336260	exon 3
337658	338012	pseudo gene	Variable segment IGHAV4-04
347795	348389	pseudo gene	Variable segment IGHAV16-05
352727	353232	pseudo gene	Variable segment IGHAV10-07
353761	354484	pseudo gene	Variable segment IGHAV8-15
354994	355620	pseudo gene	Variable segment IGHAV6-08
368635	368968	pseudo gene	Variable segment IGHAV9-01
369537	370219	pseudo gene	Variable segment IGHAV4-11
400528	401125	pseudo gene	Variable segment IGHAV7-01
401523	402191	gene	Variable segment IGHAV1-14	401843	402137	exon 2
402772	403549	pseudo gene	Variable fragment
405312	405398	gene	J-TA3-2 joining sequence
405844	405936	gene	J-TA3-1 joining sequence
406789	409068	pseudo gene	Tau-3 constant segment	406789	407085	exon 1	407265	407552	exon 2	407678	407997	exon 3	408336	409060	exon 4
420477	421094	pseudo gene	Variable segment IGHAV15-05
425049	425650	pseudo gene	Variable segment IGHAV1-04
425895	426679	pseudo gene	Variable segment IGHAV8-09
427181	427826	gene	Variable segment IGHAV6-02	427492	427780	exon 2
444176	444808	gene	Variable segment IGHAV8-08	444467	444761	exon 2
455403	454771	gene	Variable segment IGHAV8-02	455113	454818	exon 2
456689	455989	pseudo gene	Variable fragment
460905	461534	pseudo gene	Variable fragment
461802	462419	pseudo gene	Variable segment IGHAV6-13
463190	463789	pseudo gene	Variable fragment
464844	465475	pseudo gene	Variable fragment
477407	477993	pseudo gene	Variable segment IGHAV2-02
481027	480394	pseudo gene	Variable segment IGHAV6-09
482171	481543	pseudo gene	Variable segment IGHAV8-04
483213	482703	pseudo gene	Variable segment IGHAV10-05
488997	489616	pseudo gene	Variable segment IGHAV4-02
489812	490146	pseudo gene	Variable segment IGHAV1-11
499310	499786	pseudo gene	Variable segment IGHAV1-16
505542	505013	pseudo gene	Variable segment IGHAV8-06
529250	528734	pseudo gene	Variable segment IGHAV1-17
530448	529772	pseudo gene	Variable segment IGHAV18-01
536749	536114	gene	Variable segment IGHAV6-04	536446	536160	exon 2
537877	537249	gene	Variable segment IGHAV8-03	537591	537296	exon 2
538882	538403	pseudo gene	Variable segment IGHAV10-08
540375	539739	pseudo gene	Variable segment IGHAV1-01
541686	541119	pseudo gene	Variable fragment
542759	542380	pseudo gene	Variable segment IGHAV6-06
545752	545274	pseudo gene	Variable fragment
546403	545824	pseudo gene	Variable fragment
547059	546674	pseudo gene	Variable segment IGHAV1-06
552723	552194	pseudo gene	Variable segment IGHAV10-09
554239	553673	pseudo gene	Variable segment IGHAV1-02
555375	555147	pseudo gene	Variable segment IGHAV11-02
558194	557821	pseudo gene	Variable segment IGHAV6-05
565267	564657	gene	Variable segment IGHAV8-12	564999	564704	exon 2
570101	569818	pseudo gene	Variable fragment
571996	571489	pseudo gene	Variable segment IGHAV6-01
573155	572570	gene	Variable segment IGHAV1-10	572916	572624	exon 2
573964	573657	pseudo gene	Variable segment IGHAV10-02
583294	582683	pseudo gene	Variable fragment
589331	589029	pseudo gene	Variable fragment
589941	589580	pseudo gene	Variable segment IGHAV5-01
591443	590941	pseudo gene	Variable fragment
592561	591944	gene	Variable segment IGHAV8-05	592286	591991	exon 2
594149	593855	pseudo gene	Variable segment IGHAV10-03
596395	595851	pseudo gene	Variable segment IGHAV15-02
603289	602337	pseudo gene	Variable segment IGHAV14-02
611382	610772	gene	Variable segment IGHAV8-13	611114	610819	exon 2
614740	614125	pseudo gene	Variable segment IGHAV16-03
618573	618169	pseudo gene	Variable fragment
621531	620947	gene	Variable segment IGHAV1-05	621286	620994	exon 2
623083	621917	pseudo gene	Variable segment IGHAV13-01
624450	623840	pseudo gene	Variable segment IGHAV6-11
638698	638104	pseudo gene	Variable segment IGHAV16-04
645788	645722	gene	D-TA4-4 diversity sequence
647638	647571	gene	D-TA4-2 diversity sequence
648045	647978	gene	D-TA4-3 diversity sequence
649098	648504	pseudo gene	Variable segment IGHAV4-05
659203	656988	gene	Tau-4 constant segment	657643	656994	exon 4	658301	657982	exon 3	658718	658430	exon 2	659203	658904	exon 1
660099	660007	gene	J-TA4-1 joining sequence
660576	660489	gene	J-TA4-2 joining sequence
660957	660887	gene	D-TA4-1a diversity sequence
661420	661333	gene	D-TA4-1b diversity sequence
663552	662984	pseudo gene	Variable segment IGHAV17-02
665398	664751	pseudo gene	Variable segment IGHAV16-01
672687	672081	pseudo gene	Variable segment IGHAV17-04
678405	677370	pseudo gene	Variable segment IGHAV4-09
679514	678987	pseudo gene	Variable fragment
691734	692360	pseudo gene	Variable segment IGHAV9-02
692938	695053	pseudo gene	Variable fragment
707732	708441	pseudo gene	Variable segment IGHAV4-12
710802	710869	gene	D-TA5-1 diversity sequence
710972	711007	gene	J-TA5-2 joining sequence, incomplete
711322	711414	gene	J-TA5-1 joining sequence
712252	714473	gene	Tau-5 constant segment
712252	712551	exon 1 tau5	Tau-5 constant segment, exon 1
712742	713030	exon 2 tau5	Tau-5 constant segment, exon 2
713159	713478	exon 3 tau5	Tau-5 constant segment, exon 3
713817	714472	exon 4 tau5	Tau-5 constant segment, exon 4
724700	724919	pseudo gene	Variable fragment
725211	725754	pseudo gene	Variable segment IGHAV15-03
732030	731772	pseudo gene	Variable fragment
733857	733538	pseudo gene	Variable fragment
737041	736428	pseudo gene	Variable segment IGHAV4-07
738051	737389	gene	Variable segment IGHAV7-03	737748	737439	exon 2
741498	741182	pseudo gene	Variable segment IGHAV1-13
756505	757073	pseudo gene	Variable segment IGHAV4-03
757537	757604	gene	D-MA-1 diversity sequence
758409	758476	gene	D-MA-2 diversity sequence
758850	758916	gene	D-MA-3 diversity sequence
759637	759702	gene	D-MA-4 diversity sequence
760074	760142	gene	D-MA-5 diversity sequence
760789	760855	gene	D-MA-6 diversity sequence
779291	779355	gene	D-MA-7 diversity sequence
780051	780117	gene	D-MA-8 diversity sequence
780570	780636	gene	D-MA-9 diversity sequence
792359	792449	gene	J-MA-1 joining sequence
792528	792618	gene	J-MA-2 joining sequence
792733	792823	gene	J-MA-3 joining sequence
793094	793185	gene	J-MA-4 joining sequence
793481	793571	gene	J-MA-5 joining sequence
793914	797299	gene	Mu constant segment	793914	794213	exon 1	795330	795671	exon 2	795972	796275	exon 3	796684	797209	exon 4
800916	816786	gene	Delta constant segment
800916	801254	exon 1 delta	Delta constant segment, exon 1
801369	801668	exon 2 delta	Delta constant segment, exon 2
801837	802151	exon 3 delta	Delta constant segment, exon 3
802308	802601	exon 4 delta	Delta constant segment, exon 4
802738	803037	exon5 delta	Delta constant segment, exon 5
803206	803520	exon6 delta	Delta constant segment, exon 6
803677	803970	exon7 delta	Delta constant segment, exon 7
804107	804406	exon8 delta	Delta constant segment, exon 8
804575	804889	exon9 delta	Delta constant segment, exon 9
805046	805332	exon 10 delta	Delta constant segment, exon 10
814225	814513	exon 11 delta	Delta constant segment, exon 11
814681	814832	exon 12 delta	Delta constant segment, exon 12
815205	815581	exon 13 delta	Delta constant segment, exon 13
