# Supplementary material for: Evolution of duplicated IgH loci in Atlantic salmon, Salmo salar
Source: BMC Genomics. 2010 Sep 2;11:486. doi: 10.1186/1471-2164-11-486 (PMC2996982; doi:10.1186/1471-2164-11-486)
Supplement: Additional file 2 — Features of the IGH-B. Table listing genes and pseudogenes identified in the IGH-B. [file 1471-2164-11-486-S2.XLS]

## Sheet: Sheet1
Features of the IGH-B
Location		Description	Name	Coding sequence
start	end			start	end
274699	275237	pseudo gene	Variable fragment
285479	285075	pseudo gene	Variable segment IGHBV4-01
290038	289390	pseudo gene	Variable segment IGHBV11-01
294206	293727	pseudo gene	Variable segment IGHBV16-10
315554	315772	pseudo gene	Variable fragment
322685	323348	pseudo gene	Variable segment IGHBV11-03
324255	325015	pseudo gene	Variable segment IGHBV1-03
325504	326104	pseudo gene	Variable segment IGHBV8-05
326610	327258	gene	Variable segment IGHBV6-07	326924	327212	exon 2
333982	334655	gene	Variable segment IGHBV1-10	334316	334613	exon 2
335232	335831	pseudo gene	Variable segment IGHBV4-11
336125	336704	pseudo gene	Variable segment IGHBV1-15
345704	346114	pseudo gene	Variable segment IGHBV4-07
346409	347002	pseudo gene	Variable segment IGHBV1-08
348079	348677	pseudo gene	Variable segment IGHBV17-02				351285	351561	exon 2	351692	352010	exon 3	352533	353190	exon 4
349757	349849	pseudo gene	J-TB1-1 joining sequence
350785	353197	pseudo gene	Tau-B1 constant segment	350785	351088	exon 1
371609	372207	pseudo gene	Variable segment IGHBV16-01
375234	375812	pseudo gene	Variable segment IGHBV2-04
385128	385868	gene	Variable segment IGHBV1-06	385530	385821	exon 2
387596	388148	pseudo gene	Variable segment IGHBV16-06
388654	389288	gene	Variable segment IGHBV15-03	388938	389241	exon 2
391998	392626	pseudo gene	Variable segment IGHBV16-08
397479	398031	pseudo gene	Variable fragment
398903	399532	gene	Variable segment IGHBV8-02	399191	399485	exon 2
405261	406347	pseudo gene	Variable fragment
406733	407787	pseudo gene	Variable fragment
408230	409269	pseudo gene	Variable fragment
413763	414381	pseudo gene	Variable fragment
414696	415362	gene	Variable segment IGHBV6-14	415034	415316	exon 2
416134	416894	pseudo gene	Variable segment IGHBV6-12
422713	423351	pseudo gene	Variable segment IGHBV16-12
434716	435448	pseudo gene	Variable segment IGHBV11-04
435677	436391	pseudo gene	Variable segment IGHBV5-01
436628	437224	pseudo gene	Variable segment IGHBV6-04
437545	438169	pseudo gene	Variable segment IGHBV10-02
439193	439824	pseudo gene	Variable fragment
439828	440266	pseudo gene	Variable segment IGHBV8-04
440544	440986	pseudo gene	Variable segment IGHBV6-10
442857	443487	pseudo gene	Variable segment IGHBV1-04
443736	444378	pseudo gene	Variable segment IGHBV6-16
446912	447546	gene	Variable segment IGHBV4-08	447237	447499	exon 2
467072	467686	pseudo gene	Variable segment IGHBV9-06
470028	470661	pseudo gene	Variable segment IGHBV9-02
473500	474127	pseudo gene	Variable segment IGHBV9-03
480048	480483	pseudo gene	Variable fragment
481002	481668	pseudo gene	Variable segment IGHBV1-18
482376	482997	gene	Variable segment IGHBV4-03	482697	482950	exon 2
486433	486576	pseudo gene	Variable fragment
498406	499064	pseudo gene	Variable segment IGHBV11-02
499971	500708	gene	Variable segment IGHBV1-02	500364	500661	exon 2
501166	501797	pseudo gene	Variable segment IGHBV8-06
502302	502950	gene	Variable segment IGHBV6-08	502616	502904	exon 2
507580	508243	pseudo gene	Variable segment IGHBV4-12
508430	509074	pseudo gene	Variable segment IGHBV1-16
524328	524742	pseudo gene	Variable segment IGHBV4-06
525037	525630	gene	Variable segment IGHBV1-09	525289	525586	exon 2
526604	527203	pseudo gene	Variable segment IGHBV17-01
528704	528771	gene	D-TB2-1 diversity sequence
529105	529174	gene	D-TB2-2 diversity sequence
529485	529572	gene	J-TB2-1 joining sequence				531398	531682	exon 2	531813	532132	exon 3	532652	533310	exon 4
529974	530066	gene	J-TB2-2 joining sequence
530898	533317	gene	Tau-B2 constant segment	530898	531201	exon 1
553134	553732	pseudo gene	Variable segment IGHBV16-02
558741	559313	pseudo gene	Variable segment IGHBV2-03
571067	571624	pseudo gene	Variable segment IGHBV16-05
572130	572764	pseudo gene	Variable segment IGHBV15-04
578499	579077	pseudo gene	Variable fragment
579923	580552	pseudo gene	Variable segment IGHBV8-01
581988	583076	pseudo gene	Variable fragment
583477	584531	pseudo gene	Variable fragment
584974	586013	pseudo gene	Variable fragment
590521	591138	pseudo gene	Variable fragment
591491	592120	gene	Variable segment IGHBV6-15	591791	592073	exon 2
592891	593651	pseudo gene	Variable segment IGHBV6-11
599470	600108	gene	Variable segment IGHBV16-13	599773	600061	exon 2
610929	611661	pseudo gene	Variable segment IGHBV11-05
611890	612604	pseudo gene	Variable segment IGHBV5-02
612936	613532	pseudo gene	Variable segment IGHBV6-05
613853	614477	pseudo gene	Variable segment IGHBV10-03
615501	616132	pseudo gene	Variable fragment
615501	617294	pseudo gene	Variable fragment
619172	619795	pseudo gene	Variable segment IGHBV1-05
620066	620686	pseudo gene	Variable segment IGHBV6-17
622430	622656	pseudo gene	Variable fragment
623220	623854	gene	Variable segment IGHBV4-09	623519	623807	exon 2
625424	626019	gene	Variable segment IGHBV16-04	625669	625972	exon 2
650059	650631	pseudo gene	Variable segment IGHBV16-03
651926	652519	pseudo gene	Variable segment IGHBV2-02
653283	653870	gene	Variable segment IGHBV1-07	653532	653823	exon 2
657330	657610	pseudo gene	Variable fragment
658115	658747	pseudo gene	Variable segment IGHBV15-02
661524	662160	pseudo gene	Variable segment IGHBV16-09
666712	667200	pseudo gene	Variable fragment
668136	668612	gene	Variable segment IGHBV9-07	668390	668565	exon 2
669063	669663	gene	Variable segment IGHBV10-04	669322	669616	exon 2
683288	683880	pseudo gene	Variable segment IGHBV1-12
684314	684933	pseudo gene	Variable segment IGHBV3-01
685176	685810	pseudo gene	Variable segment IGHBV9-04
688055	688667	gene	Variable segment IGHBV4-04	688367	688620	exon 2
691574	692220	gene	Variable segment IGHBV12-01	691930	691621	exon 2
693858	694089	pseudo gene	Variable fragment
697358	697989	gene	Variable segment IGHBV8-03	697648	697942	exon 2
704319	704666	pseudo gene	Variable fragment
715741	716353	pseudo gene	Variable segment IGHBV9-05
718843	719453	gene	Variable segment IGHBV9-01	719012	719409	exon 2
749157	749623	pseudo gene	Variable segment IGHBV17-03
761544	762164	pseudo gene	Variable segment IGHBV4-10
762461	763072	gene	Variable segment IGHBV16-07	762727	763027	exon 2
773449	773628	pseudo gene	Variable fragment
775572	776183	pseudo gene	Variable segment IGHBV2-07
776751	777396	gene	Variable segment IGHBV2-06	777052	777349	exon 2
777988	780179	pseudo gene	Variable fragment
779589	780179	pseudo gene	Variable fragment
788155	788771	pseudo gene	Variable segment IGHBV10-01
791220	791540	pseudo gene	Variable fragment
791921	792593	gene	Variable segment IGHBV1-14	792254	792551	exon 2
793175	793715	pseudo gene	Variable segment IGHBV4-05
794016	794602	pseudo gene	Variable segment IGHBV1-11
794908	795130	pseudo gene	Variable fragment
800683	801335	gene	Variable segment IGHBV2-05	800991	801288	exon 2
802539	802970	pseudo gene	Variable fragment
803083	803431	pseudo gene	Variable fragment
803529	804108	pseudo gene	Variable fragment
810665	810738	pseudo gene	Variable fragment
812877	813498	gene	Variable segment IGHBV1-01	813162	813453	exon 2	820141	820459	exon 3	820798	821472	exon 4
813609	813872	pseudo gene	Variable fragment
819753	821478	pseudo gene	Tau-B3 constant segment	819753	820016	exon 2
855261	855900	gene	Variable segment IGHBV16-11	855565	855853	exon 2
861002	861616	pseudo gene	Variable segment IGHBV15-01
863158	863757	pseudo gene	Variable segment IGHBV6-09
866247	866872	pseudo gene	Variable segment IGHBV6-03
867400	867993	pseudo gene	Variable segment IGHBV6-18
869051	869638	gene	Variable segment IGHBV6-06	869608	869891	exon 2
870012	870640	pseudo gene	Variable fragment
870924	871554	gene	Variable segment IGHBV6-13	871516	871807	exon 2
879308	879883	pseudo gene	Variable segment IGHBV7-01
880292	880948	gene	Variable segment IGHBV1-13	880907	881204	exon 2
886244	886770	pseudo gene	Variable fragment
893682	894327	gene	Variable segment IGHBV2-01	894285	894582	exon 2
909207	909827	pseudo gene	Variable segment IGHBV6-01
911202	910915	pseudo gene	Variable fragment
911397	911202	pseudo gene	Variable fragment
912408	912171	pseudo gene	Variable fragment
922348	922931	pseudo gene	Variable segment IGHBV3-02
923412	924100	pseudo gene	Variable fragment
924809	925499	pseudo gene	Variable segment IGHBV1-17
927666	927508	pseudo gene	Variable fragment
929740	930056	pseudo gene	Variable fragment
931749	932373	pseudo gene	Variable segment IGHBV6-02
954803	955353	pseudo gene	Variable segment IGHBV4-02
955797	955864	gene	D-MB-1 diversity sequence
956255	956322	gene	D-MB-2 diversity sequence
956698	956764	gene	D-MB-3 diversity sequence
957487	957553	gene	D-MB-4 diversity sequence
957890	957956	gene	D-MB-5 diversity sequence
958425	958491	gene	D-MB-6 diversity sequence
967281	967371	gene	J-MB-1 joining sequence
967451	967540	gene	J-MB-2 joining sequence
967655	967745	gene	J-MB-3 joining sequence
968016	968106	gene	J-MB-4 joining sequence				970661	971002	exon 2	971303	971606	exon 3	972015	972540	exon 4
968405	968496	gene	J-MB-5 joining sequence
968941	972230	gene	Mu constant segment	969241	969540	exon 1
976152	986498	gene	Delta constant segment
976152	976490	exon 1 deltaB	Delta constant segment, exon 1
976605	976904	exon 2 deltaB	Delta constant segment, exon 2
977073	977387	exon 3 deltaB	Delta constant segment, exon 3
977544	977837	exon 4 deltaB	Delta constant segment, exon 4
977974	978273	exon5 deltaB	Delta constant segment, exon 5
978442	978759	exon6 deltaB	Delta constant segment, exon 6
978916	979206	exon7 deltaB	Delta constant segment, exon 7
979343	979642	exon8 deltaB	Delta constant segment, exon 8
979811	980125	exon9 deltaB	Delta constant segment, exon 9
980282	980575	exon 10 deltaB	Delta constant segment, exon 10
980712	981011	exon 11 deltaB	Delta constant segment, exon 11
981180	981495	exon 12 deltaB	Delta constant segment, exon 12
981652	981944	exon 13 deltaB	Delta constant segment, exon 13
985094	985382	exon 14 deltaB	Delta constant segment, exon 14
985550	985701	exon 15 deltaB	Delta constant segment, exon 15
986115	986498	exon 16 deltaB	Delta constant segment, exon 16
